# Supplementary material for: A Novel Modulator of Resistance for Oxaliplatin-Based Therapy for Colorectal Cancer: The ESCRT Family Member VPS4A
Source: Cells. 2025 Jun 19;14(12):929. doi: 10.3390/cells14120929 (PMC12190599; doi:10.3390/cells14120929)
Supplement: Supplementary file 1 [file cells-14-00929-s001.zip]

Archive with 1 entries (1 files):
- cells-3673677-supplementary.pdf
